# Supplementary material for: Niche position and niche breadth effects on population abundances: A case study of New World Warblers (Parulidae)
Source: Ecol Evol. 2024 Mar 17;14(3):e11108. doi: 10.1002/ece3.11108 (PMC10944703; doi:10.1002/ece3.11108)
Supplement: Supplementary file 2 — Table S1. [file ECE3-14-e11108-s002.xlsx]

## Sheet: Abd_prom
Mean abundance	Models	(Intercept)	NB	NP	NB:NP	df	logLik	AICc	delta	weight
	8	1.723	0.1747	-0.1619	0.2589	6	-36.148	86.4	0	0.549
	4	1.664	0.4798	-0.103		5	-38.585	88.6	2.24	0.18
	1	1.627				3	-41.186	88.9	2.53	0.155
	2	1.125	0.8472			4	-40.818	90.6	4.19	0.068
	3	2.225		-0.1865		4	-41.145	91.2	4.85	0.049
Maximum abundance	Models	(Intercept)	NB	NP	NB:NP	df	logLik	AICc	delta	weight
	3	4.604		-0.1091		4	-46.484	101.9	0	0.548
	8	4.556	-0.03196	-0.1949	0.1959	6	-44.103	102.3	0.39	0.452
	4	4.645	0.3007	-0.1625		5	-58.373	128.2	26.29	0
	2	3.731	0.9824			4	-60.741	130.4	28.52	0
	1	4.378				3	-66.103	138.8	36.84	0

## Sheet: Abd_max
Models	(Intercept)	NB	NP	NB:NP	df	logLik	AICc	delta	weight
3	4.604		-0.1091		4	-46.484	101.9	0	0.548
8	4.556	-0.03196	-0.1949	0.1959	6	-44.103	102.3	0.39	0.452
4	4.645	0.3007	-0.1625		5	-58.373	128.2	26.29	0
2	3.731	0.9824			4	-60.741	130.4	28.52	0
1	4.378				3	-66.103	138.8	36.84	0
